# Supplementary material for: Generation and Functional Characterization of PLAP CAR-T Cells against Cervical Cancer Cells
Source: Biomolecules. 2022 Sep 14;12(9):1296. doi: 10.3390/biom12091296 (PMC9496028; doi:10.3390/biom12091296)
Supplement: Supplementary file 1 [file biomolecules-12-01296-s001.zip]

Archive with 1 entries (1 files):
- biomolecules-1791163-supplementary.pdf
